# Supplementary material for: De novo virulence feature discovery and risk assessment in Klebsiella pneumoniae based on microbial genome vectorization
Source: Commun Biol. 2025 Apr 17;8:623. doi: 10.1038/s42003-025-07678-9 (PMC12006392; doi:10.1038/s42003-025-07678-9)
Supplement: Supplementary file 2 — Supplementary File S1 [file 42003_2025_7678_MOESM2_ESM.csv]

HOST_TYPE	MODEL_TYPE	INCLUDE_NON_KP_GENOMES_IN_TRAINING	OVERSAMPLING	OVERSAMPLING_METHOD	ALGO	TOTAL_FEATURES_DROPPED	TOTAL_FEATURES REMAINING	PATH
human	hv_vs_lv	NO	False	ADASYN	SVM	688	3217	bigger_hyperparam_space_models_2/human_hv_vs_lv_oversampled_False_ADASYN_include_non_kp_genomes_NO
human	hv_vs_lv	NO	False	ADASYN	XGBoost	688	3217	bigger_hyperparam_space_models_2/human_hv_vs_lv_oversampled_False_ADASYN_include_non_kp_genomes_NO
human	hv_vs_lv	TRAINING-ONLY	False	ADASYN	SVM	418	3487	bigger_hyperparam_space_models_2/human_hv_vs_lv_oversampled_False_ADASYN_include_non_kp_genomes_TRAINING-ONLY
human	hv_vs_lv	TRAINING-ONLY	False	ADASYN	XGBoost	418	3487	bigger_hyperparam_space_models_2/human_hv_vs_lv_oversampled_False_ADASYN_include_non_kp_genomes_TRAINING-ONLY
human	vir_vs_nvir	NO	False	ADASYN	SVM	673	3232	bigger_hyperparam_space_models_2/human_vir_vs_nvir_oversampled_False_ADASYN_include_non_kp_genomes_NO
human	vir_vs_nvir	NO	False	ADASYN	XGBoost	673	3232	bigger_hyperparam_space_models_2/human_vir_vs_nvir_oversampled_False_ADASYN_include_non_kp_genomes_NO
human	vir_vs_nvir	TRAINING-ONLY	False	ADASYN	SVM	392	3513	bigger_hyperparam_space_models_2/human_vir_vs_nvir_oversampled_False_ADASYN_include_non_kp_genomes_TRAINING-ONLY
human	vir_vs_nvir	TRAINING-ONLY	False	ADASYN	XGBoost	392	3513	bigger_hyperparam_space_models_2/human_vir_vs_nvir_oversampled_False_ADASYN_include_non_kp_genomes_TRAINING-ONLY
all hosts	hv_vs_lv	NO	False	ADASYN	SVM	677	3228	bigger_hyperparam_space_models_2/all hosts_hv_vs_lv_oversampled_False_ADASYN_include_non_kp_genomes_NO
all hosts	hv_vs_lv	NO	False	ADASYN	XGBoost	677	3228	bigger_hyperparam_space_models_2/all hosts_hv_vs_lv_oversampled_False_ADASYN_include_non_kp_genomes_NO
all hosts	hv_vs_lv	TRAINING-ONLY	False	ADASYN	SVM	414	3491	bigger_hyperparam_space_models_2/all hosts_hv_vs_lv_oversampled_False_ADASYN_include_non_kp_genomes_TRAINING-ONLY
all hosts	hv_vs_lv	TRAINING-ONLY	False	ADASYN	XGBoost	414	3491	bigger_hyperparam_space_models_2/all hosts_hv_vs_lv_oversampled_False_ADASYN_include_non_kp_genomes_TRAINING-ONLY
all hosts	vir_vs_nvir	NO	False	ADASYN	SVM	635	3270	bigger_hyperparam_space_models_2/all hosts_vir_vs_nvir_oversampled_False_ADASYN_include_non_kp_genomes_NO
all hosts	vir_vs_nvir	NO	False	ADASYN	XGBoost	635	3270	bigger_hyperparam_space_models_2/all hosts_vir_vs_nvir_oversampled_False_ADASYN_include_non_kp_genomes_NO
all hosts	vir_vs_nvir	TRAINING-ONLY	False	ADASYN	SVM	345	3560	bigger_hyperparam_space_models_2/all hosts_vir_vs_nvir_oversampled_False_ADASYN_include_non_kp_genomes_TRAINING-ONLY
all hosts	vir_vs_nvir	TRAINING-ONLY	False	ADASYN	XGBoost	345	3560	bigger_hyperparam_space_models_2/all hosts_vir_vs_nvir_oversampled_False_ADASYN_include_non_kp_genomes_TRAINING-ONLY
