# Supplementary material for: De novo virulence feature discovery and risk assessment in Klebsiella pneumoniae based on microbial genome vectorization
Source: Commun Biol. 2025 Apr 17;8:623. doi: 10.1038/s42003-025-07678-9 (PMC12006392; doi:10.1038/s42003-025-07678-9)
Supplement: Supplementary file 3 — Supplementary File S2 [file 42003_2025_7678_MOESM3_ESM.txt]

DA	PROTEIN_NAMES	unique_to
a42731188355808db806fd8371ba255b	['Transcriptional regulatory protein ZraR']	high_virulent
880f26706b8f26421b200c0f6463561d	['tRNA nuclease CdiA']	high_virulent
b6f7898d5b50bcd6ba5bde8bc7adaf6f	['hypothetical protein']	high_virulent
1a162df3e693c14d9f8ff17432a1ff23	['Qin prophage; predicted protein']	high_virulent
b8bf2ab28d1576b9a00c9e7e33e65603	['Dipeptidase']	high_virulent
2e0d991a161993093ba8c902e3b8f04f	['hypothetical protein']	high_virulent
f3c6cb26548affd7baa9e75add4a6f7e	['putative ATP synthase YscN']	high_virulent
10f2c9ca3ffdca2dc46b446e198c8c9c	['Alginate lyase']	high_virulent
7487b71cd27f70de02318a147e9dfbaf	['hypothetical protein']	high_virulent
127351d6c1ff15e7123832d05a2324fa	['Bifunctional ligase/repressor BirA']	high_virulent
ce1f574f0eef80ec331f451210748def	['hypothetical protein']	high_virulent
f55ca0aa8ba59efce163bb58fea35b6a	['Chaperone protein ClpB']	high_virulent
cc14d7a828d8c0103dce1dda5fa10907	['Respiratory nitrate reductase 2 beta chain']	high_virulent
eab322db4754dbec4bfde9cc827384f3	['Bifunctional protein TrpGD']	high_virulent
d9861c217579a61b1db5246bba0d836b	['Pyrimidine-specific ribonucleoside hydrolase RihA']	high_virulent
5bc7f39b60053e620ef371b560689e02	['Hemoglobin-binding protease hbp autotransporter']	high_virulent
211dff94c30351263c9142be5251dd43	['Phosphomannomutase/phosphoglucomutase']	high_virulent
599089704971551bd00cf28303cb08ae	['Phosphoenolpyruvate-protein phosphotransferase']	high_virulent
1678c716dd5107e6f920a1c824079b53	['2,3-dihydro-2,3-dihydroxybenzoate dehydrogenase']	high_virulent
97a4c62a05f93599c5a805a953de05a9	['hypothetical protein']	high_virulent
e8a2bc80b8a3e76f61d2c9e57d5d6965	['Transcriptional regulatory protein ZraR']	high_virulent
110c2ba3d63b1cef83aee087433c4d96	['hypothetical protein']	high_virulent
6fb26650394ffce61ca44d3c13356cd4	['hypothetical protein']	high_virulent
cd7e738b7f3961d42d822b99bbfb919b	['NADH-quinone oxidoreductase subunit G']	high_virulent
c21d35b3ec039c4b74b0b4a7a8686398	['hypothetical protein']	high_virulent
ece7a5ab060157883c0a051d47ab141c	['Outer membrane protein A']	high_virulent
712b38885440e02578c855abf187b706	['Protein MxiA']	high_virulent
1ac460dbc1c75ae233431ad7f157cb50	['N-acetyltransferase Eis']	high_virulent
6616876826fc58813a8d541e02836973	['hypothetical protein']	high_virulent
2f92c119d3c4f2cec9214bbe067fa510	['Enterochelin esterase']	high_virulent
be38cc5a050e617f9c1d3229e4657ab3	['Anti-sigma-E factor RseA', 'hypothetical protein']	high_virulent
478f58759ae9ca7a478aa0c26dd75a68	['Phosphoribosylglycinamide formyltransferase']	high_virulent
8ecbbbe2f7d463d185fd9eeb5ba696a4	['Protein MxiH']	low_virulent
dc62b4015e6e7654e297c20bcb95dca9	['hypothetical protein']	low_virulent
41af51992ca195efa618d3af4005e1ab	['Phthiocerol synthesis polyketide synthase type I PpsE']	low_virulent
931b8781801dfe04ca8966687099848f	['Autotransporter adhesin EhaG', 'hypothetical protein', 'Adhesin YadA']	low_virulent
03065f3b122e643fa85702e522fbba5f	['hypothetical protein']	low_virulent
cbdd13a3126713a5c5b22a6396f11ea4	['hypothetical protein']	low_virulent
2b3a62b63e76e86207bf5f0b37e55eaf	['hypothetical protein']	low_virulent
bf1ee51584b71b213232d40b4f906ab3	['GDP-mannose-dependent alpha-(1-6)-phosphatidylinositol monomannoside mannosyltransferase', 'N-acetyl-alpha-D-glucosaminyl L-malate synthase']	low_virulent
e10cdfdce36a834f16bbb75f42021dcd	['L-fucose-proton symporter']	low_virulent
1574271be46c34ac54c4ff709e13a366	['UDP-glucose 6-dehydrogenase', 'UDP-N-acetyl-D-mannosamine dehydrogenase']	low_virulent
4f0c0b521a4651b7af2bb892f8532bd1	['hypothetical protein']	low_virulent
f52946cd73bc006a33df0092e355d75b	['D-alanine--poly(phosphoribitol) ligase subunit 1', 'Anguibactin system regulator']	low_virulent
9fbca2eaaf687f4eb0728aaf22a2e7e1	['hypothetical protein']	low_virulent
63df4057b1f709344ef8a16e8b430a5c	['Cardiolipin synthase B']	low_virulent
f38b77ade6d577aca9a0cf2e41a8c074	['flagellar basal-body rod protein FlgG', 'Flagellar basal-body rod protein FlgG']	low_virulent
89d5e5f08c65f7b6a2a10b9c9b4aa45f	['Chaperone protein SicA']	low_virulent
63c670dd70e3652a51e670d0c36d188c	['Colicin-B']	low_virulent
6322cc715d737a017fc533dc77b0024d	['superantigen-like protein']	low_virulent
d1bebdd9444c0387ca2acaa96a7c9c78	['putative ATP synthase SpaL']	low_virulent
df23ac5f2beca54861222dfa1d68347f	['Outer membrane protein MxiD']	low_virulent
d9901a6d6c17b9f9e0b11fa30e330f64	['Respiratory nitrate reductase 1 alpha chain', 'Nitrate reductase']	low_virulent
4927204d530bc4afa4e547ebafbd78b5	['hypothetical protein']	low_virulent
f33acea0039160971b0a27a8a0231abd	['hypothetical protein']	low_virulent
7ec530c7c658c80e41a31d92db4e071d	['Invasin IpaD']	low_virulent
35abc25c6eb1833cb39b9437b40cac82	['Flagellin']	low_virulent
e11496ea3334d6fb0be099e93b579486	['hypothetical protein']	low_virulent
9c8bee72aa9743953f86774c007942ad	['hypothetical protein']	low_virulent
9bd8db224e826f08e7eb14fa10552a27	['Bifunctional protein HldE']	low_virulent
b8d2ae0986b5db94a7c9d528a3f7f17b	['Type II secretion system protein L']	low_virulent
3ecd7942c35e8dc4d038502ec44f8abc	['Type I secretion system membrane fusion protein PrsE']	low_virulent
e046f735e8752e8a69556caf41bd7a6f	['hypothetical protein']	low_virulent
9c80982c9de138a28fd34405c152b323	['Poly-beta-1,6-N-acetyl-D-glucosamine synthase']	low_virulent
e64013c0209321809e4e260c80dce7a9	['hypothetical protein']	low_virulent
11ef4284e138f7eb5d2c156f45d7d5d1	['Fe(3+) ions import ATP-binding protein FbpC']	low_virulent
cb5cc8a4ce07332ed2aed12b0c78fb25	['Putative type II secretion system protein H']	low_virulent
401fb7300cbba0c7f1b0e5f7e0b2528b	['Diaminopimelate decarboxylase']	low_virulent
a3ea840d4db9e5c2aed743297b09d783	['Type IV pilus biogenesis and competence protein PilQ']	low_virulent
369a41e4cc3f205d276b07c883cc3a50	['Type II secretion system protein L', 'hypothetical protein']	low_virulent
b8c4381adc8c508e1de9301a9646a2f9	['hypothetical protein']	low_virulent
28e16b94569a09cf89657fc4c11662f1	['hypothetical protein']	colonization
4a3e8d8aaab2c5c653c1ad199ee578b8	['hypothetical protein']	colonization
a1a0853bc1e0af1f2b073b016fffce43	['Transcriptional regulator WhiB5']	colonization
269a051089a55611faee22a78cd99765	['hypothetical protein']	colonization
53c821fe08cf38e59cbeb2181c645e2f	['cAMP-activated global transcriptional regulator CRP']	colonization
91922ad760a1e2c8c3f1f0fbce6fefed	['hypothetical protein']	colonization
1f71d6ab0add13dde0dbcd00767e590c	['Sensor histidine kinase CitA']	colonization
0a28146fadbdc9a360f4b9aca2bfc057	['hypothetical protein', 'Flagellar hook-associated protein 1']	colonization
f6a5c8bd2f74c7c8026ba96e5792d675	['Flagellar biosynthesis protein FlhA']	colonization
c6d33dc4de5108b53640fc64af2556a3	['Type IV secretion system protein virB4']	colonization
3596e2716467eac05b394cf3b937868e	['Protein HtrL']	not_virulent
c871e8da0965c7914062e9943a0e0d62	['Sensor protein EvgS']	not_virulent
d176e5fd67e1fc0eb995b0f1b256e54d	['Flagellar biosynthesis protein FlhA']	not_virulent
cecf2ffc6d830243f606ffb503c5ac27	['Flagellar FliJ protein', 'hypothetical protein']	not_virulent
e1d50aff1a3c0673aee5cbd72f4d58da	['Oxygen-independent coproporphyrinogen-III oxidase-like protein']	not_virulent
f989cad6ad68fab64d197fc0be5fb2db	['Flagellar basal-body rod protein FlgF']	not_virulent
06874056e04f659837029e41982b7044	['Acyl-homoserine-lactone synthase']	not_virulent
da6075f06d453541ee27430f9be3170e	['O-mycaminosyltylonolide 6-deoxyallosyltransferase']	not_virulent
b991f0897b1dbac2878eedcf9413ba7e	['hypothetical protein']	not_virulent
953d71a641c6cdce9a073f9878a418e4	['hypothetical protein']	not_virulent
99cdf806f8c7c001cd77031970a1b17e	['Multifunctional cyclase-dehydratase-3-O-methyl transferase TcmN']	not_virulent
485cae27e37ee8a9452ce118c70ff960	['CDP-glucose 4,6-dehydratase']	not_virulent
5d88936d6111145f34876d30dd15b296	['Lipase 1']	not_virulent
58570fedcadfef923376e73cb07de877	['Glycerophosphodiester phosphodiesterase']	not_virulent
ac6392cba570e389b7973b60cd2c772a	['31-O-demethyl-FK506 methyltransferase FkbM', 'hypothetical protein', '2-O-methyltransferase NoeI']	not_virulent
88d0f69dc903b724ab99766194885c7c	['hypothetical protein']	not_virulent
4be7207c59bd3940c0c5888f0481966c	['hypothetical protein']	not_virulent
8fdd779307bbad5858df7e5d9d2b55e3	['Type IV pilus biogenesis factor PilY1']	not_virulent
9bd49e1bf59943792fb8e912e5417578	['hypothetical protein']	not_virulent
d8f37753e6d78f154631853999bc94d7	['hypothetical protein']	not_virulent
b74da865222caa672148c6f4f11c7b92	['Non-hemolytic phospholipase C']	not_virulent
57d5179113c3f18a3198682d08ce3587	['Invasin']	not_virulent
68b1238b9962d4dd6fc81998665a8d73	['Heme/hemopexin transporter protein HuxB']	not_virulent
b8948292a9bfa8789fd11bd060f774a6	['Iron-dependent repressor IdeR']	not_virulent
c772ebddbf463adb6e8f821efb567f3f	['Methyl-accepting chemotaxis protein McpQ']	not_virulent
ac33df9cede419e75f6cdd76316c00eb	['Alanine--tRNA ligase']	not_virulent
cbbbb73ebc25e7f7a1abd52a30e8c727	['Lipoprotein E']	not_virulent
168e0b12152ffe4ca1f0905fcfba848a	['Chemotaxis protein methyltransferase']	not_virulent
058ba94ce54f250a8e625c79d7e5deb0	['hypothetical protein']	not_virulent
cf93daa268face2816d8d147bbc90a06	['3-deoxy-D-manno-octulosonic acid kinase']	not_virulent
9d672efdbb237d8aec951b58bddbe351	['DNA nickase', 'hypothetical protein']	not_virulent
b9de47d83dd739e526ea9f4f95d19ce4	['hypothetical protein']	not_virulent
903a7f21ed67c0608ae272a6a5668079	['Type II secretion system protein E']	not_virulent
4471d4a8dbde9e9140e723d989a63ec4	['Cellulose synthase operon protein C', 'Lipopolysaccharide assembly protein B']	not_virulent
fe0e81baf4adf3ce557b95e55385898c	['hypothetical protein']	not_virulent
a7998b1756641dce9ec6db6e6f3c11f2	['hypothetical protein']	not_virulent
2094f72fceacd6049456009bb1713387	['Glucose-1-phosphate cytidylyltransferase']	not_virulent
f3088b5fb30062a8c9011e717f772657	['Nuclease']	not_virulent
0bfe4844087a3d433be1f817d78bbaa2	['Serine/threonine-protein kinase PK-1']	not_virulent
2fed55e2b94153467312891697e6261d	['Cytochrome c4']	not_virulent
01372d8b7dd124706559d8fefb050643	['hypothetical protein']	not_virulent
a95721b934c01e656683f7cb7a27277b	['hypothetical protein']	not_virulent
f4eb8b239bdfe6f8a51bdd44e98a10e9	['Fe(3+) ions import ATP-binding protein FbpC']	not_virulent
2b5496fb2b2e8635b31f79440fa0bea5	['hypothetical protein']	not_virulent
fc25b216311533552d1fbc3ecdd90691	['hypothetical protein']	not_virulent
0fa7b6dd0280a84eb69dad0181918567	['Type II secretion system protein F']	not_virulent
ff752553869fd571fa2af1ca2fae9a7d	['ECF RNA polymerase sigma factor EcfG']	not_virulent
3fd7376e4b805da88c512bf139f19a09	['Lipopolysaccharide core heptose(I) kinase RfaP']	not_virulent
98d4fc2060f137d1eb54e0463d37f0cf	['UDP-N-acetyl-alpha-D-glucosamine C6 dehydratase']	not_virulent
456737c2d5f0bea4d37c5de2ed668533	['Peptidoglycan hydrolase FlgJ']	not_virulent
2b049d6e22495b4b83e69b0c18d1109f	['Type III secretion system outer membrane protein SpiA']	not_virulent
72b7a71f74abd471155cac3359f28c27	['Type II secretion system protein E']	not_virulent
d1a4caa854b62d8115090055fa86fef0	['hypothetical protein']	not_virulent
dda182763ad1a7b0c7b0fac8cefb4f44	['Flagellum-specific ATP synthase']	not_virulent
3dd731a053f5dd36c381beb6e7eb6527	['hypothetical protein']	not_virulent
38d7c2bbfba18d3e5b29d1f1836ce05f	['Chondroitin synthase']	not_virulent
d6ec7b563682e13bcd8fcef409b19457	['Kynurenine 3-monooxygenase']	not_virulent
3bfcefbdef67e75aa0a06d4a9a8777ef	['Type III secretion ATP synthase HrcN']	not_virulent
6c0e313b0eca3180fee27120b2f90d8a	['Catalase-peroxidase']	not_virulent
8af72bed4671cce75becc796648c06fb	['Type III secretion protein HrcQb']	not_virulent
44ed45bd1c38c795458933e5ea567d8a	['Flagellar basal body rod protein FlgB']	not_virulent
76c78d20e9170d48584a9e47d00ed694	['UDP-3-O-acylglucosamine N-acyltransferase']	not_virulent
45b9c40cbfce359388c9aa4eed3fb389	['hypothetical protein']	not_virulent
20451ed911b1dba51914616248f2ebd9	['Fimbrial protein']	not_virulent
043d7cb00ee8b10ffdd247ecb54152f3	['hypothetical protein']	not_virulent
8f44f399f50799cf9cbe6e1ca00911d9	['hypothetical protein']	not_virulent
17cdad2eb072bfe373ee0de616da14b3	['hypothetical protein']	not_virulent
c81fd59b3f2a81326e64b072986f6f90	['ESAT-6-like protein EsxP']	not_virulent
5b276890534f517fbaca16170444ba50	['Fimbrial protein']	not_virulent
90d90568c7b3e619f6caee66bce8cd41	['Sensor histidine kinase YehU', 'Sensor histidine kinase YpdA']	not_virulent
995909f1f222eb0e4f05f1c4f8cc5333	['hypothetical protein']	not_virulent
29fd086dfc81cdda1b1516c9ea10fc60	['Transcriptional regulatory protein DegU']	not_virulent
437270ce072ca9272b3a5d0c7098e9d9	['ESAT-6-like protein EsxN']	not_virulent
970973137743ed79c7d77c819e6f8682	['Outer membrane protein IcsA autotransporter', 'hypothetical protein']	not_virulent
0f388921bfb22488abde68ab5ef7aa75	['Anaerobic nitric oxide reductase transcription regulator NorR', 'Regulatory protein AtoC', 'Transcriptional regulatory protein ZraR', 'Nif-specific regulatory protein']	not_virulent
1f7eefd94af50d9c84ae399c57534bfb	['hypothetical protein']	not_virulent
aaeafed535be5799515c4f9377d21eed	['Harpin HrpN']	not_virulent
277607a83ff280a3c4a035e42e571c14	['Anthranilate synthase component 1']	not_virulent
7dfab551ee8b4da85309636c3b9f72e5	['Tryptophan 2,3-dioxygenase']	not_virulent
a6b8da62f72da5b1bd5ad86b2b9fb57a	['Diaminopimelate decarboxylase']	not_virulent
fd9e942079e3973731925f41c09be358	['hypothetical protein']	not_virulent
18f641519c0bb748ff026d61353e54ce	['HTH-type transcriptional activator RhaR']	not_virulent
b2111b998b1700b193c07791b76d1135	['hypothetical protein']	not_virulent
4582ad757913d39877d0ca23e41d929e	['putative protein']	not_virulent
312acc7c0d2094760ac92177bb9bfde2	['Carbamoyl-phosphate synthase large chain']	not_virulent
210fe9b1b9740b27fd2814898eb12be8	['hypothetical protein']	not_virulent
4836eed89acf3711dea3250fdda1b9d9	['Peptidoglycan O-acetyltransferase']	not_virulent
59f560b13380bd273d6f4a1106877fba	['Flagellar hook protein FlgE']	not_virulent
403c91d5e278959f26607bbc03a95ea9	['Type IV pilus biogenesis factor PilY1']	not_virulent
d86cbcd34e00e3a5a947610389decec4	['hypothetical protein']	not_virulent
b721b19366a385babc687b3ee8d26eef	['hypothetical protein']	not_virulent
